# Supplementary material for: The Proof-of-the-Concept of Application of Pelletization for Mitigation of Volatile Organic Compounds Emissions from Carbonized Refuse-Derived Fuel
Source: Materials (Basel). 2019 May 24;12(10):1692. doi: 10.3390/ma12101692 (PMC6566988; doi:10.3390/ma12101692)
Supplement: Supplementary file 1 [file materials-12-01692-s001.zip]

Archive with 4 entries (2 files):
- materials-473028-supplementary proofed/
- materials-473028-supplementary proofed/Suplementary materials materials-473028/
- materials-473028-supplementary proofed/Suplementary materials materials-473028/blank biochar [2017-12-05].SMS
- materials-473028-supplementary proofed/Suplementary materials materials-473028/Model of VOC emissions from CRDF during storage.xlsx
