# Supplementary material for: The Proof-of-the-Concept of Application of Pelletization for Mitigation of Volatile Organic Compounds Emissions from Carbonized Refuse-Derived Fuel
Source: Materials (Basel). 2019 May 24;12(10):1692. doi: 10.3390/ma12101692 (PMC6566988; doi:10.3390/ma12101692)
Supplement: Supplementary file 1 [file materials-12-01692-s001.zip › materials-473028-supplementary proofed/Suplementary materials materials-473028/Model of VOC emissions from CRDF during storage.xlsx]

## Sheet: Readme
	This is the supplementary material to paper titled "The Proof-of-the-Concept of Application of Pelletization for Mitigation of Volatile Organic Compounds Emissions from Carbonized Refuse-Derived Fuel"
	Authors: Andrzej Białowiec, Monika Micuda, Antoni Szumny, Jacek Łyczko and Jacek A. Koziel
	The file contains: ‘Readme’ spreadsheet with paper title and Authors names, ‘Ground CRDF’ spreadsheet with Table S1, Table S1: Simulation of VOCs concentration in the headspace of the storgae hall after 4 days of emission from ground CRDF; ‘Pelletized CRDF’ spreadsheet with Table S2, Table S2: Simulation of VOCs concentration in the headspace of the storgae hall after 4 days of emission from pell…

## Sheet: Ground CRDF
Simulation of VOCs concentration during 4 days of ground (bulky, powder, not-pelletized) CRDF storage.
Rationale - 4 days of storage is considered a 'worst-case' scenario for a CRDF production facility, where smaller batches are produced and shipped daily, except for Fridays. Thus, ~4 day of storage simulates storage over long weekend before shipping.
Bulk density*	Mass of CRDF in the storage volume unit	Share of CRDF in the total storage volume **	Share of air in the total storage volume
kg.m-3	kg.m-3	m3.m-3	m3.m-3
424.4	212.2	0.5	0.5
* - https://doi.org/10.3390/en11113233.
The share of CRDF volume in the total storage volume was assumed. On that base the mass of CRDF was calculated. From that the emission rate of particular VOCs from total mass of CRDF was derived, and converted to concentration in the headspace of the storage volume.
		Table S1. Simulation of VOCs concentration in the headspace of the storgae hall after 4 days of emission from ground CRDF
		Compound name, IUPAC	CAS number	Emitted mass of VOC from kg CRDF after time	Emitted mass of the VOC into the storage volume after time	Concentration of VOC in storage volume after time	Threshold values of occupational inhalation exposure to VOCs according to:						Fold exceeded during time of storage
							Polish Standards		USA Standards				Polish Standards		USA Standards
							HAC	HAMC	IDHL	ST	TWA NIOSH	TWA OSHA	HAC	HAMC	IDHL	ST	TWA NIOSH	TWA OSHA
				µg.kg-1.(4 days)-1	µg.(4 days)-1	mg.m-3	mg.m-3	mg.m-3	mg.m-3	mg.m-3	mg.m-3	mg.m-3
		acetic acid	64-19-7	148.84	31583.8	63.1677			123	37	25	25			0.513559	1.70724	2.52671	2.52671
		propanoic acid	79-49-4	13.95	2960.19	5.92038	30	45		45	30	30	0.197346	0.131564		0.131564	0.197346	0.197346
		pyridyne	110-86-1	6.2	1315.64	2.63128	5		3240		15	15	0.526256		0.000812123		0.175419	0.175419
		toluene	108-88-3	448.06	95078.3	190.157	100	200	1885	560	375	754	1.90157	0.950783	0.100879	0.339565	0.507084	0.252197
		furan-2-carbaldehyde	98-01-1	96.12	20396.7	40.7933			393		2	5			0.1038		20.3967	8.15867
		1,3-xylene	108-38-3	93.02	19738.8	39.4777	100		3906	655	435	435	0.394777		0.0101069	0.0602713	0.0907533	0.0907533
		1,4-xylene	106-42-3	178.29	37833.1	75.6663	100		3969	655	435	435	0.756663		0.0190643	0.115521	0.173945	0.173945
		heptan-2-one	110-43-0	116.28	24674.6	49.3492	238	475	3736		465	465	0.20735	0.103893	0.0132091		0.106127	0.106127
		styrene	100-42-5	0.01	2.122	0.004244	50	100	2982	425	215	426	8.488e-05	4.244e-05	1.42321e-06	9.98588e-06	1.97395e-05	9.96244e-06
		1,2-xylene	95-47-6	43.41	9211.6	18.4232	100		3906	655	435	435	0.184232		0.00471664	0.028127	0.0423522	0.0423522
		cumene	98-82-8	1.55	328.91	0.65782	100	250	4428		245	245	0.0065782	0.00263128	0.000148559		0.00268498	0.00268498
		1,3,5-trimethylbenzene	108-67-8	327.13	69417	138.834	100	170			125	125	1.38834	0.81667			1.11067	1.11067
		phenol	108-95-2	65.12	13818.5	27.6369	7.8	16	962.5		19	19	3.5432	1.72731	0.0287137		1.45458	1.45458
		1,2,4-trimethylbenzene	95-63-6	10.85	2302.37	4.60474	100	170			125		0.0460474	0.0270867			0.0368379
Explanations of standards					Highlighted fields mark up VOCs of a particular concern as exceeding inhalation threshold values.
Standard	Source	Explanation
HAC	https://gis.gov.pl/wp-content/uploads/2018/04/Rozporz%C4%85dzenie-ws-najwy%C5%BCszych-dopuszczalnych-st%C4%99%C5%BCe%C5%84-i-nat%C4%99%C5%BCe%C5%84-czynnik%C3%B3w-szkodliwych-dla-zdrowia-w-%C5%9Brodowisku-pracy.pdf	The highest allowed concentration
HAMC	https://gis.gov.pl/wp-content/uploads/2018/04/Rozporz%C4%85dzenie-ws-najwy%C5%BCszych-dopuszczalnych-st%C4%99%C5%BCe%C5%84-i-nat%C4%99%C5%BCe%C5%84-czynnik%C3%B3w-szkodliwych-dla-zdrowia-w-%C5%9Brodowisku-pracy.pdf	The highest allowed momentary concentration
IDLH	https://www.cdc.gov/niosh/docs/2005-149/pdfs/2005-149.pdf	Immediately Dangerous To Life or Health
STEL	https://www.cdc.gov/niosh/docs/2005-149/pdfs/2005-149.pdf	Short Term Exposure Limit
TWA NIOSH	https://www.cdc.gov/niosh/docs/2005-149/pdfs/2005-149.pdf	Time Weighted Average concentration based on NIOSH REL for 10 hr workday - NIOSH REL (recommended exposure level) (this is ‘recommended’) Time-weighted average (TWA), ‘up to 10 hr exposure limit during 40 hr workweek
TWA OSHA	https://www.cdc.gov/niosh/docs/2005-149/pdfs/2005-149.pdf	Time Weighted Average concentration or OSHA PEL for 8 hr TWA concentration) OSHA PEL (permissible exposure limits) (this is regulatory) TWA, 8 hr exposure limit

## Sheet: Pelletized CRDF
Simulation of VOCs concentration during 4 days of pelletized CRDF storage.
Bulk density*	Mass of CRDF in the storage volume unit	Share of CRDF in the total storage volume**	Share of air in the total storage volume
kg.m-3	kg.m-3	m3.m-3	m3.m-3
625	312.5	0.5	0.5
* - https://books.google.com/books?id=w6geBAAAQBAJ&pg=PA48&lpg=PA48&dq=pellets+bulk+density&source=bl&ots=axEld61yrj&sig=ACfU3U3jr8xcUjKHMLTSDznMWIvNteu6Ug&hl=pl&sa=X&ved=2ahUKEwiz_MS-s9XgAhWlxYMKHUAVDy44ChDoATAOegQICRAB#v=onepage&q=pellets%20bulk%20density&f=false
The pellets bulk density ranges bewteen 550 to 700 kg.m-3. The average value of 625 kg.m-3 was assumed
The share of CRDF volume in the total storage volume was assumed. On that base the mass of CRDF was calculated. From that the emission rate of particular VOCs from total mass of CRDF was derived, and converted to concentration in the headspace of the storage volume.
		Table S2. Simulation of VOCs concentration in the headspace of the storgae hall after 4 days of emission from pelletized CRDF
		Compound name, IUPAC	CAS number	Emitted mass of VOC from kg CRDF after time	Emitted mass of the VOC into the storage volume after time	Concentration of VOC in storage volume after time	Threshold values of occupational inhalation exposure to VOCs according to:						Fold (times over the threshold) exceedance during time of storage
							Polish Standards		USA Standards				Polish Standards		USA Standards
							HAC	HAMC	IDHL	ST	TWA NIOSH	TWA OSHA	HAC	HAMC	IDHL	ST	TWA NIOSH	TWA OSHA
				µg.kg-1.(4 days)-1	µg.(4 days)-1	mg.m-3	mg.m-3	mg.m-3	mg.m-3	mg.m-3	mg.m-3	mg.m-3
		acetic acid	64-19-7	18.58	5806.25	11.6125			123	37	25	25			0.0944106	0.313851	0.4645	0.4645
		propanoic acid	79-49-4	1.8	562.5	1.125	30	45		45	30	30	0.0375	0.025		0.025	0.0375	0.0375
		pyridyne	110-86-1	0.6	187.5	0.375	5		3240		15	15	0.075		0.000115741		0.025	0.025
		toluene	108-88-3	68.92	21537.5	43.075	100	200	1885	560	375	754	0.43075	0.215375	0.0228515	0.0769196	0.114867	0.0571286
		furan-2-carbaldehyde	98-01-1	13.49	4215.62	8.43125			393		2	5			0.0214536		4.21563	1.68625
		1,3-xylene	108-38-3	12.29	3840.62	7.68125	100		3906	655	435	435	0.0768125		0.00196653	0.0117271	0.017658	0.017658
		1,4-xylene	106-42-3	26.37	8240.62	16.4812	100		3969	655	435	435	0.164813		0.00415249	0.0251622	0.0378879	0.0378879
		heptan-2-one	110-43-0	3.3	1031.25	2.0625	238	475	3736		465	465	0.00866597	0.00434211	0.000552061		0.00443548	0.00443548
		styrene	100-42-5	3.6	1125	2.25	50	100	2982	425	215	426	0.045	0.0225	0.000754527	0.00529412	0.0104651	0.00528169
		1,2-xylene	95-47-6	0.9	281.25	0.5625	100		3906	655	435	435	0.005625		0.000144009	0.000858779	0.0012931	0.0012931
		cumene	98-82-8	0.3	93.75	0.1875	100	250	4428		245	245	0.001875	0.00075	4.23442e-05		0.000765306	0.000765306
		1,3,5-trimethylbenzene	108-67-8	42.85	13390.6	26.7812	100	170			125	125	0.267813	0.157537			0.21425	0.21425
		phenol	108-95-2	8.69	2715.62	5.43125	7.8	16	962.5		19	19	0.696314	0.339453	0.00564286		0.285855	0.285855
		1,2,4-trimethylbenzene	95-63-6	1.8	562.5	1.125	100	170			125		0.01125	0.00661765			0.009
Explanations of standards					Highlighted fields mark up VOCs of a particular concern as exceeding inhalation threshold values.
Standard	Source	Explanation
HAC	https://gis.gov.pl/wp-content/uploads/2018/04/Rozporz%C4%85dzenie-ws-najwy%C5%BCszych-dopuszczalnych-st%C4%99%C5%BCe%C5%84-i-nat%C4%99%C5%BCe%C5%84-czynnik%C3%B3w-szkodliwych-dla-zdrowia-w-%C5%9Brodowisku-pracy.pdf	The highest allowed concentration
HAMC	https://gis.gov.pl/wp-content/uploads/2018/04/Rozporz%C4%85dzenie-ws-najwy%C5%BCszych-dopuszczalnych-st%C4%99%C5%BCe%C5%84-i-nat%C4%99%C5%BCe%C5%84-czynnik%C3%B3w-szkodliwych-dla-zdrowia-w-%C5%9Brodowisku-pracy.pdf	The highest allowed momentary concentration
IDLH	https://www.cdc.gov/niosh/docs/2005-149/pdfs/2005-149.pdf	Immediately Dangerous To Life or Health
STEL	https://www.cdc.gov/niosh/docs/2005-149/pdfs/2005-149.pdf	Short Term Exposure Limit
TWA NIOSH	https://www.cdc.gov/niosh/docs/2005-149/pdfs/2005-149.pdf	Time Weighted Average concentration based on NIOSH REL for 10 hr workday - NIOSH REL (recommended exposure level) (this is ‘recommended’) Time-weighted average (TWA), ‘up to 10 hr exposure limit during 40 hr workweek
TWA OSHA	https://www.cdc.gov/niosh/docs/2005-149/pdfs/2005-149.pdf	Time Weighted Average concentration or OSHA PEL for 8 hr TWA concentration) OSHA PEL (permissible exposure limits) (this is regulatory) TWA, 8 hr exposure limit
